# Supplementary material for: Salt stress in olive tree shapes resident endophytic microbiota
Source: Front Plant Sci. 2022 Sep 29;13:992395. doi: 10.3389/fpls.2022.992395 (PMC9556989; doi:10.3389/fpls.2022.992395)
Supplement: Supplementary file 2 [file DataSheet_2.csv]

#Taxonomy	Kingdom	Phylum	Class	Order	Family	Genus	Species
2a69250983af8e087f27198fd6ac2785	d__Bacteria	Proteobacteria	Gammaproteobacteria	Burkholderiales	Burkholderiaceae	Burkholderia-Caballeronia-Paraburkholderia
95138047e9dadd21ebfe1ecabd91bd4a	d__Bacteria	Proteobacteria	Gammaproteobacteria	Enterobacterales	Enterobacteriaceae	Enterobacter
e31f2291ebd53c19e1e26f9ca7fd8ddb	d__Bacteria	Proteobacteria	Gammaproteobacteria	Pseudomonadales	Pseudomonadaceae	Pseudomonas
a968973e4574b6088bc07df5e1b02e20	d__Bacteria	Proteobacteria	Gammaproteobacteria	Burkholderiales	Burkholderiaceae	Ralstonia
0937692306b8e3bfa7668e5b28dfa5c6	d__Bacteria	Proteobacteria	Gammaproteobacteria	Burkholderiales	Burkholderiaceae	Ralstonia
b69b264b2d7954a57716629335ff462c	d__Bacteria	Proteobacteria	Gammaproteobacteria	Burkholderiales	Comamonadaceae	Pelomonas
6ba2dcd06865bf52f6cf3fd274adde76	d__Bacteria	Firmicutes	Bacilli	Staphylococcales	Staphylococcaceae	Staphylococcus
740729b909ac8c82e2aee8ae4d7bbb98	d__Bacteria	Proteobacteria	Alphaproteobacteria	Rhizobiales	Xanthobacteraceae
f32383db4c9c7ac5850a66abc6b7fc3f	d__Eukaryota
a70e03bf7243223b4854de478b394a88	d__Bacteria	Proteobacteria	Gammaproteobacteria	Burkholderiales	Burkholderiaceae	Limnobacter
8d47bfbd2fc3b446385e737caa4523de	d__Eukaryota
445f47b7e66a74ba14f0b963b4544b98	d__Bacteria
afa14a225aa053783b5c8db4b542f56b	d__Bacteria	Proteobacteria	Gammaproteobacteria	Burkholderiales	Rhodocyclaceae	Dechloromonas
c14f9acb8eb57d4ed80937d49ca94be6	Unassigned
0e8f5c43b5a06911805a1880b1a8bd11	d__Bacteria	Bacteroidota	Bacteroidia	Flavobacteriales	Flavobacteriaceae	Flavobacterium	cf._Chryseobacterium
0d1b08c05db95ee9581eab8eae72c8e0	d__Bacteria	Proteobacteria	Gammaproteobacteria	Burkholderiales	Oxalobacteraceae	Undibacterium
299c758cac6973873749f96b153a62f2	d__Bacteria	Proteobacteria	Gammaproteobacteria	Pseudomonadales	Pseudomonadaceae	Pseudomonas
1e40dc6d070620672421076407ff64a4	d__Bacteria	Actinobacteriota	Actinobacteria	Propionibacteriales	Propionibacteriaceae	Cutibacterium
7736170d10be4ceb73d54d26ecc68f9c	d__Bacteria	Proteobacteria	Alphaproteobacteria	Caulobacterales	Caulobacteraceae	Brevundimonas
247258d4ed2b6fd503ed065f025bc9d9	d__Bacteria	Proteobacteria	Gammaproteobacteria	Pseudomonadales	Moraxellaceae	Acinetobacter	Acinetobacter_towneri
9c860f5f0dd5c6a639544fa90d2cd169	d__Bacteria	Proteobacteria	Alphaproteobacteria	Rhodobacterales	Rhodobacteraceae	Paracoccus
651ff20cfd36c97955d43ac00efd5f96	Unassigned
430fb6ae648ef235b01abb72b396b291	d__Bacteria	Proteobacteria	Alphaproteobacteria	Caulobacterales	Caulobacteraceae	Brevundimonas
64c383e70ffd58cacef647189520395a	d__Bacteria	Firmicutes	Bacilli	Lactobacillales	Streptococcaceae	Streptococcus	Streptococcus_salivarius
8d666b989b2fe6290d1adb8ca098fa5b	Unassigned
62dda73a1a08995bd8f7f0dd95464fdb	d__Bacteria
19a478e7ddac65ff8156cceae22c1aff	d__Bacteria
fb3a4e294d20c65d1348e708e693b5d4	d__Bacteria	Firmicutes	Clostridia	Peptostreptococcales-Tissierellales	Peptostreptococcales-Tissierellales	Anaerococcus
56dff8d6f2992a21213098b82dbd68bb	d__Bacteria	Bacteroidota	Bacteroidia	Bacteroidales	Porphyromonadaceae	Porphyromonas	Porphyromonas_pasteri
9d26234de67a99ed98591c9f0467b9b1	d__Bacteria	Firmicutes	Bacilli	Bacillales	Bacillaceae	Bacillus
991921b9d558779e8d691b8f7f389dc9	d__Bacteria	Firmicutes	Clostridia	Peptostreptococcales-Tissierellales	Peptostreptococcales-Tissierellales	Peptoniphilus	Clostridiales_bacterium
1fcddb3a7c9d1ba0032178fed9f396fd	d__Bacteria	Firmicutes	Bacilli	Paenibacillales	Paenibacillaceae	Paenibacillus	Paenibacillus_glucanolyticus
e8da1f1110fbb9ba094d65b2e61548f2	Unassigned
5f76eb09e4be18a027078a2a4f4f436e	d__Bacteria	Bacteroidota	Bacteroidia	Chitinophagales	Chitinophagaceae	Sediminibacterium
90742d9c2389082e1032ecaf6820c476	d__Bacteria	Proteobacteria	Gammaproteobacteria	Pseudomonadales	Moraxellaceae	Enhydrobacter
8dd5e11933af626dac9c78dc254ba7b2	d__Bacteria	Firmicutes	Clostridia	Peptostreptococcales-Tissierellales	Peptostreptococcales-Tissierellales	Ezakiella
35dac5b9bf2c15b0c7a5a9b8844e7ef9	d__Bacteria	Actinobacteriota	Actinobacteria	Corynebacteriales	Corynebacteriaceae	Corynebacterium
b8d7c850596062bc8bada51d2206938c	d__Bacteria	Proteobacteria	Gammaproteobacteria	Burkholderiales	Burkholderiaceae	Burkholderia-Caballeronia-Paraburkholderia
b3b2fd4615c003ad72b70b634b8053d8	d__Bacteria	Proteobacteria	Gammaproteobacteria	Burkholderiales	Burkholderiaceae	Burkholderia-Caballeronia-Paraburkholderia
6d6f9d27bd7662ade87473e9ade540a1	d__Bacteria	Proteobacteria	Gammaproteobacteria	Pseudomonadales	Moraxellaceae	Acinetobacter
71bf729df1aaf0f4b4f4f0c08504acc8	d__Bacteria	Actinobacteriota	Actinobacteria	Corynebacteriales	Corynebacteriaceae	Corynebacterium
ae04b30957f37ac68cceb68c8430472c	d__Bacteria	Proteobacteria	Alphaproteobacteria	Rhizobiales	Beijerinckiaceae	Methylobacterium-Methylorubrum
3e669849e408063cd62119b2649e1e92	d__Bacteria	Bacteroidota	Bacteroidia	Flavobacteriales	Weeksellaceae	Empedobacter
a88eda8a2fa3804c7880c56bc9bfb997	d__Bacteria	Firmicutes	Bacilli	Lactobacillales	Streptococcaceae	Streptococcus
ffb2f0bcc69e98c57d050cc9d722f7a4	d__Bacteria	Proteobacteria	Alphaproteobacteria	Sphingomonadales	Sphingomonadaceae	Sphingopyxis
b0045c491987c25a4df21fc6864743a5	d__Bacteria	Proteobacteria	Gammaproteobacteria	Pseudomonadales	Pseudomonadaceae	Pseudomonas
11fa3562c579eaeb5bedc34a58a0652b	d__Bacteria	Planctomycetota	Planctomycetes	Planctomycetales	Gimesiaceae	Gimesia
d88be3b6d03fa61f0295f9e8664b6a8d	d__Bacteria	Actinobacteriota	Actinobacteria	Corynebacteriales	Mycobacteriaceae	Mycobacterium
c0a2415d55ad4d641323b7422a108ead	d__Bacteria	Actinobacteriota	Actinobacteria	Micrococcales	Brevibacteriaceae	Brevibacterium
ee73648391afb50fd641f2ef9a39eab5	d__Bacteria	Bacteroidota	Bacteroidia	Bacteroidales	Porphyromonadaceae	Porphyromonas	Porphyromonas_bennonis
a411b31822ba963557d4c8ea4244736b	d__Bacteria	Proteobacteria	Gammaproteobacteria	Xanthomonadales	Xanthomonadaceae	Stenotrophomonas
a090467a32370fc5c120a30567e89eec	d__Bacteria	Proteobacteria	Gammaproteobacteria	Pseudomonadales	Pseudomonadaceae	Pseudomonas
66e05d89597266a4c9f16a2518946f4f	d__Bacteria	Proteobacteria	Gammaproteobacteria	Pseudomonadales	Moraxellaceae	Acinetobacter
bd6ddd166df552c28a877fa693edfa61	d__Bacteria	Proteobacteria	Gammaproteobacteria	Burkholderiales	Comamonadaceae	Rhodoferax
b72ddcef91c92be9999576f25db56d38	d__Bacteria	Proteobacteria	Gammaproteobacteria	Burkholderiales	Neisseriaceae	Neisseria
d591d145008f56731f76d471a2734444	d__Bacteria	Actinobacteriota	Actinobacteria	Kineosporiales	Kineosporiaceae	Kineococcus
36884fd972d7375643f284306d212ad8	d__Bacteria	Proteobacteria	Alphaproteobacteria	Sphingomonadales	Sphingomonadaceae
f9af68690c127bc2ec2a2119c02f80ef	d__Bacteria	Proteobacteria	Alphaproteobacteria	Sphingomonadales	Sphingomonadaceae	Sphingomonas
e52f5c9902106cd0850c1fc2451c417b	d__Bacteria	Proteobacteria	Gammaproteobacteria	Burkholderiales	Comamonadaceae	Tepidimonas
64908dc0f24bafc74fe99ddb3256b2e5	d__Bacteria	Bacteroidota	Bacteroidia	Chitinophagales	Chitinophagaceae	Asinibacterium	uncultured_bacterium
bd3c7fb011cd9b05878f7eae0b997802	d__Bacteria	Firmicutes	Clostridia	Lachnospirales	Lachnospiraceae	Catonella
006ffbabe66c5c87da71afa7b293c39f	d__Bacteria	Proteobacteria	Alphaproteobacteria	Rhizobiales	Rhizobiales_Incertae_Sedis	Nordella	Nordella_oligomobilis
7973fdb497b4817a44934b2bfed77185	d__Bacteria	Actinobacteriota	Actinobacteria	Micrococcales	Micrococcaceae	Kocuria	Kocuria_palustris
1446a85c2fb85f411b77f5125c19d7fd	d__Bacteria	Proteobacteria	Alphaproteobacteria	Sphingomonadales	Sphingomonadaceae	Sphingomonas
7d2e037fb87996cdaae9dde74cfac167	d__Bacteria	Firmicutes	Clostridia	Peptostreptococcales-Tissierellales	Peptostreptococcales-Tissierellales	Peptoniphilus	Peptoniphilaceae_bacterium
c3bbf653fd2cd418ffff9cf6073cabd5	d__Bacteria	Actinobacteriota	Actinobacteria	Actinomycetales	Actinomycetaceae	Actinomyces
8d0bb8d8a355ff8c8ad6888785cf1731	d__Bacteria	Actinobacteriota	Actinobacteria	Micrococcales	Brevibacteriaceae	Brevibacterium
b9049b13288c1d4797fa1c61d0f913fe	d__Bacteria	Proteobacteria	Alphaproteobacteria	Rhizobiales	KF-JG30-B3	KF-JG30-B3
d09e41aec108df0813687d737d2b38e1	d__Bacteria	Actinobacteriota	Actinobacteria	Streptosporangiales	Nocardiopsaceae	Nocardiopsis
e701c0b35dad7d15bb76ed828f0f5175	d__Bacteria	Actinobacteriota	Actinobacteria	Actinomycetales	Actinomycetaceae	Arcanobacterium	Arcanobacterium_sp.
b7d5f69cf493552d67fd0d2d4526d360	d__Bacteria	Actinobacteriota	Actinobacteria	Propionibacteriales	Nocardioidaceae	Nocardioides
3944147c421d4d281e3d9fdd48135526	d__Bacteria	Proteobacteria	Alphaproteobacteria	Rhizobiales	Rhizobiaceae	Allorhizobium-Neorhizobium-Pararhizobium-Rhizobium
cdcef1b95d3e293c7c7f0508e25d6447	d__Bacteria	Proteobacteria	Gammaproteobacteria	Burkholderiales	Burkholderiaceae	Burkholderia-Caballeronia-Paraburkholderia
7ef4b8b91c8747ba510b234b84efac45	d__Bacteria	Planctomycetota	Planctomycetes	Isosphaerales	Isosphaeraceae	Paludisphaera	uncultured_bacterium
1b07bc4cd8194548167f2379b8270f3b	d__Bacteria	Firmicutes	Clostridia	Peptostreptococcales-Tissierellales	Peptostreptococcales-Tissierellales	Anaerococcus
966df9b26a8485f62668617a25c07de5	d__Bacteria	Firmicutes	Bacilli	Bacillales	Bacillaceae
2c635ea057a2ce7f5b0986d9b019ac28	d__Bacteria	Proteobacteria	Alphaproteobacteria	Rhizobiales	Beijerinckiaceae	Methylobacterium-Methylorubrum
0bc67e00547f75c1cbb9dd9260f0d83e	d__Bacteria	Proteobacteria	Gammaproteobacteria	Xanthomonadales	Xanthomonadaceae	Stenotrophomonas
4a987e2b6117dcaed1178e0b87b5c7ea	d__Bacteria	Actinobacteriota	Actinobacteria	Corynebacteriales	Corynebacteriaceae	Corynebacterium	Corynebacterium_sputi
0818081b4a2dee584f0fab5126c12362	Unassigned
9e14c788a0cf2c47bce1e86440d5f976	d__Bacteria	Planctomycetota	Planctomycetes	Pirellulales	Pirellulaceae	Pirellula	uncultured_Planctomycetales
f497473b8c114d89d0513dd8d09b2bd4	d__Bacteria	Cyanobacteria	Vampirivibrionia	Vampirovibrionales	Vampirovibrionales	Vampirovibrionales	uncultured_bacterium
7c7c13b1c16e1c8538142173b1f4151b	d__Bacteria	Actinobacteriota	Actinobacteria	Corynebacteriales	Mycobacteriaceae	Mycobacterium
2c8f2d3c127aeaa85da19b3b90dda0ac	d__Bacteria	Proteobacteria	Alphaproteobacteria	Rhizobiales	Xanthobacteraceae	uncultured
346c764a45466d3ee0feb635a88813c4	d__Bacteria	Proteobacteria	Gammaproteobacteria	Alteromonadales	Idiomarinaceae	Idiomarina	Idiomarina_baltica
91ed3d6b12f2139951e6f7b5bbbb464a	d__Bacteria	Proteobacteria	Gammaproteobacteria	Burkholderiales	Burkholderiaceae	Burkholderia-Caballeronia-Paraburkholderia
2eba7e47ed367bf1ad1a1540bdfff1fe	d__Bacteria	Actinobacteriota	Actinobacteria	Corynebacteriales	Corynebacteriaceae	Corynebacterium	Corynebacterium_propinquum
